# Supplementary material for: Clinical Grade Human Pluripotent Stem Cell-Derived Engineered Skin Substitutes Promote Keratinocytes Wound Closure In Vitro
Source: Cells. 2022 Mar 29;11(7):1151. doi: 10.3390/cells11071151 (PMC8998132; doi:10.3390/cells11071151)
Supplement: Supplementary file 1 [file cells-11-01151-s001.zip]

Archive with 1 entries (1 files):
- cells-1603311 supplementary.pdf
